# Supplementary material for: A robotic system for automated genetic manipulation and analysis of Caenorhabditis elegans
Source: PNAS Nexus. 2023 Jul 5;2(7):pgad197. doi: 10.1093/pnasnexus/pgad197 (PMC10321491; doi:10.1093/pnasnexus/pgad197)
Supplement: pgad197_Supplementary_Data [file pgad197_supplementary_data.zip]

Archive with 8 entries (8 files):
- Movie S2.mpeg
- Movie S3.mpeg
- Movie S4.mpeg
- Movie S5.mpeg
- Supplementary material.pdf
- Data Set S1.xlsx
- Design File S1.f3d
- Movie S1.mpeg
